# Supplementary material for: Identification and Characterization of a Leoligin-Inspired Synthetic Lignan as a TGR5 Agonist
Source: J Nat Prod. 2025 Mar 27;88(4):985–95. doi: 10.1021/acs.jnatprod.5c00059 (PMC12038849; doi:10.1021/acs.jnatprod.5c00059)
Supplement: Supplementary file 2 — np5c00059_si_002.zip [file np5c00059_si_002.zip]

Archive with 2 entries (2 files):
- !LT-188 A.13C(1D+DEPT)-NMR.mnova
- !LT-188 A.1H-NMR.mnova
